# Supplementary material for: Viral surface geometry shapes influenza and coronavirus spike evolution through antibody pressure
Source: PLoS Comput Biol. 2021 Dec 13;17(12):e1009664. doi: 10.1371/journal.pcbi.1009664 (PMC8699686; doi:10.1371/journal.pcbi.1009664)
Supplement: S1 Data — Summary of data presented in the paper: on-rate of the first arm Ab for both influenza and SARS-Cov-2 Spikes against epitopes (resides) for the virus and trimer presentation, the entropy of epitopes. The functional role of mutations in key residues for SARS-CoV-2. (XLSX) [file pcbi.1009664.s003.xlsx]

## Sheet: Virus presentation SARS-CoV-2
Residue_Number	Residue_Name	Chain_ID	First_Arm_On_Rate_Affinity	Affinity_Rank_Virus_Presentation	Resiude_Entropy_sarbecovirus	Mutation confers Ab escape	Reference related to mutation function		Color coding
27	ALA	A	0.236456	30	1.37782					High on-rate, mutations confers Ab escape
28	TYR	A	0.170139	64	0.858741					High on-rate, mutations do not confers Ab escape
30	ASN	A	0.0914788	144	1.26586					Low on-rate, mutations do not confers Ab escape
32	PHE	A	0.0797671	179	0.271189					Low on-rate, mutation confers Ab escape
45	SER	A	0	234	0					High on-rate, no information about the effect of mutations about Ab escape
46	SER	A	0	235	0.830518
59	PHE	A	0.0377786	223	0.925129
61	ASN	A	0.11294	109	0
63	THR	A	0.123007	89	0.429323
64	TRP	A	0.176512	59	1.20479
66	HIS	A	0.176602	58	1.17865
67	ALA	A	0.0871954	166	0.983961
68	ILE	A	0.389902	11	0.925129
69	HIS	A	0.393585	10	1.07202	No	[1]
80	ASP	A	0.26379	25	0.271189	No	[2] South Africa variant.
82	PRO	A	0.279191	21	0
83	VAL	A	0.247249	28	0.858741
84	LEU	A	0.205804	45	0.690186
85	PRO	A	0.193686	49	0.540204
87	ASN	A	0.0513084	209	0.830518
97	LYS	A	0.187079	51	0.429323
98	SER	A	0.217909	35	0
102	ARG	A	0.170571	63	0	No information	[3]
109	THR	A	0.400274	9	0
112	SER	A	0.461521	6	0.429323
113	LYS	A	0.325239	15	0.617242
115	GLN	A	0	236	0
118	LEU	A	0.0134279	233	0.858741
122	ASN	A	0.212992	40	0
123	ALA	A	0.217453	36	0.617242
124	THR	A	0.227247	32	0
125	ASN	A	0.215532	37	0.429323
129	LYS	A	0.282815	20	0.617242
132	GLU	A	0.412605	8	0.687092
133	PHE	A	0.219448	34	0
134	GLN	A	0.436634	7	1.19724
136	CYS	A	0.504286	1	0	Yes	[4]
137	ASN	A	0.467165	3	1.19724
138	ASP	A	0.467201	2	0.983961	No	[3]
140	PHE	A	0.265738	23	0.830518	Yes	[5]
141	LEU	A	0.219597	33	0.983961	Yes	[6]
143	VAL	A	0.237846	29	0.687092	Yes	[6]
165	ASN	A	0.373294	12	0
166	CYS	A	0.135387	82	0
167	THR	A	0.0457373	210	0
168	PHE	A	0	237	0.429323
169	GLU	A	0.102706	127	0.429323
170	TYR	A	0.0890595	162	0.429323
171	VAL	A	0.213415	39	0.690186
172	SER	A	0.208057	44	0.429323
187	LYS	A	0.186498	52	0.429323
188	ASN	A	0.144207	76	1.27118
206	LYS	A	0	238	1.0906
207	HIS	A	0.10016	132	0.830518
208	THR	A	0.11491	106	0.898137
209	PRO	A	0.144175	77	0.271189
211	ASN	A	0.150024	72	0.898137
212	LEU	A	0.120965	94	1.11897
213	VAL	A	0.159179	69	1.07202
214	ARG	A	0.176723	57	0.271189
215	ASP	A	0.113703	107	0.666278
218	GLN	A	0.0858124	168	1.48446
219	GLY	A	0.0857796	169	0
220	PHE	A	0.100725	131	0.429323
224	GLU	A	0	239	1.07202
237	ARG	A	0.266275	22	1.19724
244	LEU	A	0.366131	13	1.19724	Yes	[6]
245	HIS	A	0.3056	17	0.617242
271	GLN	A	0.0307276	226	0.429323
273	ARG	A	0	240	1.0906
278	LYS	A	0.0530911	208	0.535961
280	ASN	A	0.121322	92	0.690186
281	GLU	A	0.055787	196	0
282	ASN	A	0.12495	86	0
284	THR	A	0	241	0
287	ASP	A	0	242	0.271189
293	LEU	A	0	243	0.617242
305	SER	A	0	244	0.429323
307	THR	A	0.0151185	231	1.15699
320	VAL	A	0	245	0
321	GLN	A	0	246	1.30611
322	PRO	A	0.0561419	194	0
323	THR	A	0.174124	61	0.690186
324	GLU	A	0.212651	41	1.77823
325	SER	A	0.0756608	182	1.09283
331	ASN	A	0.203651	48	0
333	THR	A	0.341721	14	0
334	ASN	A	0.260086	26	0
335	LEU	A	0.257776	27	0.830518
339	GLY	A	0.1842	56	0.830518
340	GLU	A	0.185269	53	0.617242
343	ASN	A	0.184253	55	0
345	THR	A	0.230923	31	0.271189	Yes	[3]
346	ARG	A	0.0859107	167	1.07339	Yes	[3]
351	TYR	A	0.204342	47	0
356	LYS	A	0.101589	130	0.617242
360	ASN	A	0	247	0.617242
364	ASP	A	0.0840054	170	0
367	VAL	A	0.123206	88	0	No information	[3]
372	ALA	A	0.0392218	220	0.271189
373	SER	A	0.0709063	186	0.540204
403	ARG	A	0.0392218	221	0.898137
439	ASN	A	0.0450086	211	1.0906	Yes	[7]
440	ASN	A	0.211049	43	0.858741
441	LEU	A	0.212441	42	0.858741	Yes	[3]
444	LYS	A	0.215167	38	0.983961	Yes	[8]
447	GLY	A	0.192226	50	0.617242	Yes	[3]
449	TYR	A	0.302989	18	0.858741	Yes	[3]
450	ASN	A	0.307924	16	0.687092	Yes	[3]
452	LEU	A	0.300903	19	1.19724	Yes	[9]
453	TYR	A	0.0614024	189	0	Yes	[10]
468	ILE	A	0.119898	99	0.617242
489	TYR	A	0.463138	5	0.617242	Yes	[3]
490	PHE	A	0.463839	4	1.0906	Yes	[9]
491	PRO	A	0.0580788	191	0.617242
492	LEU	A	0.0894917	161	0
493	GLN	A	0.16714	66	1.41274	Yes	[3]
494	SER	A	0.174968	60	1.41274	Yes	[3]
498	GLN	A	0.204871	46	0.687092
499	PRO	A	0.137893	80	1.01233	Yes	[3]
500	THR	A	0.098279	133	0.790268
501	ASN	A	0.16523	67	1.52471	Yes	[11]
527	PRO	A	0.0886368	165	0
529	LYS	A	0.264566	24	0.429323
530	SER	A	0.168325	65	0
531	THR	A	0.12028	97	0
532	ASN	A	0.185101	54	1.15699
533	LEU	A	0.151427	70	0
534	VAL	A	0.148682	73	0.690186
536	ASN	A	0.134235	83	0
537	LYS	A	0.140924	79	0.429323
554	GLU	A	0.150103	71	1.0101
555	SER	A	0.124686	87	0
556	ASN	A	0.116218	104	0.429323
557	LYS	A	0.041971	213	0
558	LYS	A	0.128516	85	0.429323
559	PHE	A	0.0354509	225	0
560	LEU	A	0	248	0.429323
561	PRO	A	0.0419041	216	0.617242
580	GLN	A	0.171305	62	0.690186
581	THR	A	0.148343	74	0
582	LEU	A	0.112816	110	0.690186
583	GLU	A	0.145735	75	0.271189
586	ASP	A	0.0641318	188	0
602	THR	A	0.0806683	176	0
603	ASN	A	0.115831	105	0
604	THR	A	0.112787	111	0.666278
606	ASN	A	0.0740083	184	0.687092
607	GLN	A	0.131862	84	0.429323
612	TYR	A	0	249	0
614	ASP	A	0.0192522	229	0.271189	No	[12]
616	ASN	A	0.0579441	192	0
617	CYS	A	0.0585892	190	0
618	THR	A	0.0803113	177	0
619	GLU	A	0.0532765	207	0.429323
620	VAL	A	0.0742329	183	0
641	ASN	A	0.162508	68	0.271189
642	VAL	A	0.107187	123	0
644	GLN	A	0.0577634	193	0
651	ILE	A	0.0137408	232	0
654	GLU	A	0.142026	78	0
655	HIS	A	0.0919371	139	0	No	[3]
657	ASN	A	0.0953471	135	0.690186
658	ASN	A	0.122925	90	0.983961
659	SER	A	0.0790528	181	0
660	TYR	A	0.118993	101	0
661	GLU	A	0	250	0
674	TYR	A	0.0958344	134	0
675	GLN	A	0.108969	117	0.429323
676	THR	A	0.121723	91	0
689	SER	A	0.137441	81	0.429323
690	GLN	A	0.108613	119	0.429323
696	THR	A	0	251	0
701	ALA	A	0.0547925	205	0	No	[3]
702	GLU	A	0.0899888	159	0.690186
703	ASN	A	0.0538046	206	0.690186
704	SER	A	0.092026	138	0
706	ALA	A	0.0914662	145	0
707	TYR	A	0.0914495	146	0
708	SER	A	0.0914369	147	0.617242
709	ASN	A	0	252	0
710	ASN	A	0.0914369	148	0
717	ASN	A	0.0830258	171	0
719	THR	A	0	253	0.429323
787	GLN	A	0.0813214	175	0
790	LYS	A	0.0825627	172	0
793	PRO	A	0.119594	100	0.983961
794	ILE	A	0.119957	98	0.690186
795	LYS	A	0.110675	112	0
799	GLY	A	0.0675919	187	0
801	ASN	A	0.110345	113	0
803	SER	A	0.110345	114	0
804	GLN	A	0.110345	115	0
808	ASP	A	0.117987	102	0
809	PRO	A	0.094585	136	0
810	SER	A	0.121232	93	0.690186
811	LYS	A	0.120378	96	0
812	PRO	A	0.0554515	197	0
813	SER	A	0.0419533	214	0.617242
814	LYS	A	0.0941265	137	0
815	ARG	A	0.041978	212	0
817	PHE	A	0.120475	95	0
821	LEU	A	0.0800737	178	0
824	ASN	A	0.055823	195	0
825	LYS	A	0	254	0
827	THR	A	0.0419428	215	0
854	LYS	A	0	255	0
868	GLU	A	0.0375009	224	0.690186
918	GLU	A	0.0889205	163	0
919	ASN	A	0.0815217	173	0
921	LYS	A	0.109932	116	0
922	LEU	A	0.107834	121	0.617242
925	ASN	A	0.117525	103	0
929	SER	A	0.10869	118	0.617242
932	GLY	A	0.106264	124	0.617242
933	LYS	A	0.107538	122	0.617242
935	GLN	A	0.10791	120	0
936	ASP	A	0.11318	108	0.429323
939	SER	A	0.0814697	174	0.429323
940	SER	A	0.0794344	180	0.617242
942	ALA	A	0.0294135	227	0.617242
1070	ALA	A	0.0888415	164	0.429323
1071	GLN	A	0.103952	126	0
1072	GLU	A	0.0915122	143	0
1073	LYS	A	0.103955	125	0.666278
1074	ASN	A	0.0915793	142	0
1076	THR	A	0.0900131	158	0
1083	HIS	A	0.0898473	160	0
1084	ASP	A	0.0550634	199	0.429323
1085	GLY	A	0.0550823	198	0
1086	LYS	A	0.0550095	202	0
1098	ASN	A	0.0916758	141	0.429323
1099	GLY	A	0.0918611	140	0
1100	THR	A	0.0910291	150	0
1101	HIS	A	0.0909794	151	0.617242
1112	PRO	A	0.0382205	222	0
1114	ILE	A	0.039984	219	0
1124	GLY	A	0.0287753	228	0
1125	ASN	A	0.0907112	153	0.617242
1127	ASP	A	0.0910498	149	0
1128	VAL	A	0.0902161	157	0
1130	ILE	A	0.102688	128	0
1131	GLY	A	0.0904364	156	0
1132	ILE	A	0.102674	129	0
1133	VAL	A	0.0906002	155	0.429323
1134	ASN	A	0.0907853	152	0
1135	ASN	A	0.0709572	185	0
1136	THR	A	0.0906331	154	0
1138	TYR	A	0.0152943	230	0
1142	GLN	A	0.0405745	217	0
1143	PRO	A	0.0405449	218	0
1144	GLU	A	0.0549907	204	0
1145	LEU	A	0.0550068	203	0
1146	ASP	A	0.0550122	201	0
1147	SER	A	0.0550176	200	0

## Sheet: SARS-CoV-2 Trimer
Residue_Number	Residue_Name	Chain_ID	First_Arm_On_Rate_Affinity	Affinity_Rank_Trimer	Resiude_Entropy_sarbecovirus
27	ALA	A	0.0485294	34	1.37782
28	TYR	A	0.0396255	74	0.858741
30	ASN	A	0.0209319	169	1.26586
32	PHE	A	0.0242281	159	0.271189
45	SER	A	0.00289889	244	0
46	SER	A	0.00388824	241	0.830518
59	PHE	A	0.0150344	202	0.925129
61	ASN	A	0.0104346	223	0
63	THR	A	0.0292422	141	0.429323
64	TRP	A	0.0277262	146	1.20479
66	HIS	A	0.0413938	62	1.17865
67	ALA	A	0.0237702	160	0.983961
68	ILE	A	0.0686833	7	0.925129
69	HIS	A	0.0750121	6	1.07202
80	ASP	A	0.0392377	80	0.271189
82	PRO	A	0.0416517	60	0
83	VAL	A	0.0347119	106	0.858741
84	LEU	A	0.035385	104	0.690186
85	PRO	A	0.0293745	139	0.540204
87	ASN	A	0.0154198	201	0.830518
97	LYS	A	0.0379738	87	0.429323
98	SER	A	0.0302071	136	0
102	ARG	A	0.0364781	96	0
109	THR	A	0.0518394	28	0
112	SER	A	0.0605053	14	0.429323
113	LYS	A	0.0354315	102	0.617242
115	GLN	A	0.00101209	252	0
118	LEU	A	0.01451	205	0.858741
122	ASN	A	0.0473913	37	0
123	ALA	A	0.0655852	10	0.617242
124	THR	A	0.0454784	47	0
125	ASN	A	0.0654047	11	0.429323
129	LYS	A	0.0473403	38	0.617242
132	GLU	A	0.0461776	43	0.687092
133	PHE	A	0.0401645	69	0
134	GLN	A	0.0630973	13	1.19724
136	CYS	A	0.0828278	3	0
137	ASN	A	0.10765	2	1.19724
138	ASP	A	0.107952	1	0.983961
140	PHE	A	0.0515178	30	0.830518
141	LEU	A	0.0435377	56	0.983961
143	VAL	A	0.0776153	5	0.687092
165	ASN	A	0.0529862	24	0
166	CYS	A	0.0303683	131	0
167	THR	A	0.0114431	219	0
168	PHE	A	0.002762	246	0.429323
169	GLU	A	0.0267362	149	0.429323
170	TYR	A	0.0230697	163	0.429323
171	VAL	A	0.034941	105	0.690186
172	SER	A	0.0481186	36	0.429323
187	LYS	A	0.0657345	9	0.429323
188	ASN	A	0.0374957	89	1.27118
206	LYS	A	0.0182539	187	1.0906
207	HIS	A	0.0126105	213	0.830518
208	THR	A	0.0235891	161	0.898137
209	PRO	A	0.049151	33	0.271189
211	ASN	A	0.0404026	65	0.898137
212	LEU	A	0.0398203	72	1.11897
213	VAL	A	0.0516168	29	1.07202
214	ARG	A	0.0540582	23	0.271189
215	ASP	A	0.0246302	157	0.666278
218	GLN	A	0.0201549	175	1.48446
219	GLY	A	0.0179031	188	0
220	PHE	A	0.0150048	203	0.429323
224	GLU	A	0.00234915	249	1.07202
237	ARG	A	0.052665	25	1.19724
244	LEU	A	0.0540582	22	1.19724
245	HIS	A	0.0800456	4	0.617242
271	GLN	A	0.0100339	225	0.429323
273	ARG	A	0.00417768	240	1.0906
278	LYS	A	0.0115935	218	0.535961
280	ASN	A	0.0208406	170	0.690186
281	GLU	A	0.0129786	211	0
282	ASN	A	0.0341356	109	0
284	THR	A	0.00492168	238	0
287	ASP	A	0.00291046	243	0.271189
293	LEU	A	0.00516132	234	0.617242
305	SER	A	0.000853975	253	0.429323
307	THR	A	0.00510321	236	1.15699
320	VAL	A	0.000683248	254	0
321	GLN	A	0.00272008	247	1.30611
322	PRO	A	0.01248	215	0
323	THR	A	0.0307577	129	0.690186
324	GLU	A	0.0372624	92	1.77823
325	SER	A	0.012904	212	1.09283
331	ASN	A	0.0303116	135	0
333	THR	A	0.0483199	35	0
334	ASN	A	0.047034	40	0
335	LEU	A	0.0381727	85	0.830518
339	GLY	A	0.0265674	150	0.830518
340	GLU	A	0.0346008	107	0.617242
343	ASN	A	0.0402986	67	0
345	THR	A	0.046253	42	0.271189
346	ARG	A	0.0123969	216	1.07339
351	TYR	A	0.0279374	145	0
356	LYS	A	0.0157515	199	0.617242
360	ASN	A	0.0136837	207	0.617242
364	ASP	A	0.0199444	178	0
367	VAL	A	0.0166121	193	0
372	ALA	A	0.00122507	251	0.271189
373	SER	A	0.0113284	220	0.540204
403	ARG	A	0.00153275	250	0.898137
439	ASN	A	0.0124994	214	1.0906
440	ASN	A	0.0303382	134	0.858741
441	LEU	A	0.0303577	133	0.858741
444	LYS	A	0.0315301	121	0.983961
447	GLY	A	0.0329313	115	0.617242
449	TYR	A	0.035566	101	0.858741
450	ASN	A	0.0403393	66	0.687092
452	LEU	A	0.0223642	164	1.19724
453	TYR	A	0.00685719	229	0
468	ILE	A	0.016086	197	0.617242
489	TYR	A	0.0396255	75	0.617242
490	PHE	A	0.0383248	84	1.0906
491	PRO	A	0.0130092	210	0.617242
492	LEU	A	0.0186208	185	0
493	GLN	A	0.0162115	196	1.41274
494	SER	A	0.0194044	182	1.41274
498	GLN	A	0.0328211	116	0.687092
499	PRO	A	0.0253048	153	1.01233
500	THR	A	0.0172335	191	0.790268
501	ASN	A	0.0204113	173	1.52471
527	PRO	A	0.00510024	237	0
529	LYS	A	0.0367743	94	0.429323
530	SER	A	0.0362864	99	0
531	THR	A	0.0313314	123	0
532	ASN	A	0.0368222	93	1.15699
533	LEU	A	0.0373136	91	0
534	VAL	A	0.0400412	70	0.690186
536	ASN	A	0.0366148	95	0
537	LYS	A	0.0390562	82	0.429323
554	GLU	A	0.0472515	39	1.0101
555	SER	A	0.0303629	132	0
556	ASN	A	0.0199002	179	0.429323
557	LYS	A	0.00641287	230	0
558	LYS	A	0.0363295	98	0.429323
559	PHE	A	0.0141483	206	0
560	LEU	A	0.00237797	248	0.429323
561	PRO	A	0.0234396	162	0.617242
580	GLN	A	0.0364181	97	0.690186
581	THR	A	0.0467881	41	0
582	LEU	A	0.0385935	83	0.690186
583	GLU	A	0.0426248	58	0.271189
586	ASP	A	0.0104021	224	0
602	THR	A	0.0175515	189	0
603	ASN	A	0.0216891	168	0
604	THR	A	0.022175	165	0.666278
606	ASN	A	0.0145485	204	0.687092
607	GLN	A	0.0196846	180	0.429323
612	TYR	A	0.00516132	235	0
614	ASP	A	0	255	0.271189
616	ASN	A	0.0337657	110	0
617	CYS	A	0.0362026	100	0
618	THR	A	0.0309679	124	0
619	GLU	A	0.0199778	177	0.429323
620	VAL	A	0.0184987	186	0
641	ASN	A	0.0407062	64	0.271189
642	VAL	A	0.0376529	88	0
644	GLN	A	0.0248938	155	0
651	ILE	A	0.0170175	192	0
654	GLU	A	0.0439556	54	0
655	HIS	A	0.0397269	73	0
657	ASN	A	0.0264573	151	0.690186
658	ASN	A	0.0395409	76	0.983961
659	SER	A	0.0218296	167	0
660	TYR	A	0.0321003	120	0
661	GLU	A	0.00522525	233	0
674	TYR	A	0.0200784	176	0
675	GLN	A	0.0207054	171	0.429323
676	THR	A	0.0558615	20	0
689	SER	A	0.0573458	18	0.429323
690	GLN	A	0.0273842	147	0.429323
696	THR	A	0.00488943	239	0
701	ALA	A	0.0251349	154	0
702	GLU	A	0.0296197	137	0.690186
703	ASN	A	0.0175228	190	0.690186
704	SER	A	0.0309178	126	0
706	ALA	A	0.0286273	142	0
707	TYR	A	0.0323722	117	0
708	SER	A	0.0402604	68	0.617242
709	ASN	A	0.00740128	228	0
710	ASN	A	0.0393391	79	0
717	ASN	A	0.0418152	59	0
719	THR	A	0.0111194	221	0.429323
787	GLN	A	0.0195207	181	0
790	LYS	A	0.0204805	172	0
793	PRO	A	0.0441364	53	0.983961
794	ILE	A	0.0459392	44	0.690186
795	LYS	A	0.0308237	128	0
799	GLY	A	0.0243422	158	0
801	ASN	A	0.0380412	86	0
803	SER	A	0.0221566	166	0
804	GLN	A	0.0393451	78	0
808	ASP	A	0.0314715	122	0
809	PRO	A	0.0391088	81	0
810	SER	A	0.0458981	45	0.690186
811	LYS	A	0.03326	114	0
812	PRO	A	0.0333901	112	0
813	SER	A	0.0130732	209	0.617242
814	LYS	A	0.029323	140	0
815	ARG	A	0.00990432	226	0
817	PHE	A	0.0321882	118	0
821	LEU	A	0.0203627	174	0
824	ASN	A	0.0117736	217	0
825	LYS	A	0.00618151	231	0
827	THR	A	0.00551786	232	0
854	LYS	A	0.00289889	245	0
868	GLU	A	0.0136061	208	0.690186
918	GLU	A	0.0165137	194	0
919	ASN	A	0.0165093	195	0
921	LYS	A	0.050368	32	0
922	LEU	A	0.0446664	50	0.617242
925	ASN	A	0.0603654	15	0
929	SER	A	0.0639172	12	0.617242
932	GLY	A	0.0308444	127	0.617242
933	LYS	A	0.0246768	156	0.617242
935	GLN	A	0.0345505	108	0
936	ASP	A	0.0438725	55	0.429323
939	SER	A	0.019179	183	0.429323
940	SER	A	0.0154411	200	0.617242
942	ALA	A	0.00326082	242	0.617242
1070	ALA	A	0.0159193	198	0.429323
1071	GLN	A	0.0430371	57	0
1072	GLU	A	0.0321067	119	0
1073	LYS	A	0.0458348	46	0.666278
1074	ASN	A	0.0295264	138	0
1076	THR	A	0.0283506	144	0
1083	HIS	A	0.0398867	71	0
1084	ASP	A	0.0575197	17	0.429323
1085	GLY	A	0.0575524	16	0
1086	LYS	A	0.0333531	113	0
1098	ASN	A	0.0554123	21	0.429323
1099	GLY	A	0.0410188	63	0
1100	THR	A	0.0519806	27	0
1101	HIS	A	0.0450267	49	0.617242
1112	PRO	A	0.00817851	227	0
1114	ILE	A	0.0253626	152	0
1124	GLY	A	0.0105594	222	0
1125	ASN	A	0.0415463	61	0.617242
1127	ASP	A	0.0664338	8	0
1128	VAL	A	0.0508104	31	0
1130	ILE	A	0.0337419	111	0
1131	GLY	A	0.0307312	130	0
1132	ILE	A	0.0442183	52	0
1133	VAL	A	0.0394179	77	0.429323
1134	ASN	A	0.0565771	19	0
1135	ASN	A	0.0272931	148	0
1136	THR	A	0.0443776	51	0
1138	TYR	A	0.0285907	143	0
1142	GLN	A	0.0353906	103	0
1143	PRO	A	0.0373704	90	0
1144	GLU	A	0.0190241	184	0
1145	LEU	A	0.0309189	125	0
1146	ASP	A	0.0523872	26	0
1147	SER	A	0.0450345	48	0

## Sheet: Virus presentation influenza
Residue_Number	Residue_Name	Chain_ID	First_Arm_On_Rate_Affinity	Affinity_Rank_Virus_Presentation	Resiude_Entropy_Seasonal_Flu	Resiude_Entropy_Pandemic_Flu
5	ASP	A	0	174	0	0
8	CYS	A	0	175	0	0
15	ASN	A	0.0771027	90	0	0.016392
17	THR	A	0.0729082	92	0	0
18	ASP	A	0.0650308	94	0	0
21	ASP	A	0.0176238	155	0	0
25	GLU	A	0.063995	96	0	0
26	LYS	A	0.0655473	93	0	0.016392
27	ASN	A	0.0524604	104	0	0
29	THR	A	0.0433562	122	0	0
32	HIS	A	0.0558442	102	0	0
33	SER	A	0.0443064	120	0	0
34	VAL	A	0.058758	100	0	0.0459433
35	ASN	A	0.0325751	136	0	0.016392
39	ASP	A	0.0758541	91	0.0658609	0.016392
40	SER	A	0.0864498	88	0.493075	0.0459433
41	HIS	A	0.110062	83	0	0
42	ASN	A	0.130537	77	0	0.0632349
43	GLY	A	0.113076	82	0	0.0623191
44	LYS	A	0.130471	78	0	0
47	ARG	A	0.0919246	86	0.484805	0.0327786
49	LYS	A	0.145199	75	0	0.06904
50	GLY	A	0.205025	64	0	0
51	ILE	A	0.167881	74	0.717588	0.0821884
52	ALA	A	0.116226	81	0.074314	0.0985479
55	GLN	A	0.0316917	138	0.0371757	0
57	GLY	A	0.209063	62	0.0371757	0
58	LYS	A	0.222521	57	0.690468	0.016392
60	ASN	A	0	176	0.51038	0.0821884
70	GLU	A	0.178596	70	0.114665	0
73	PRO	A	0.265841	45	0.102962	0.208618
75	LEU	A	0.17257	73	0.535269	0.0327786
76	PRO	A	0.214576	59	0.266891	0
77	VAL	A	0.183939	69	0.551575	0.0327786
78	ARG	A	0.172911	72	1.08104	0.0591026
79	SER	A	0.1856	68	0	0
86	THR	A	0.116235	80	0.074314	0
87	PRO	A	0.196609	65	0.0371757	0.0623191
88	ASN	A	0.208892	63	0.0658609	0.751867
90	GLU	A	0.22845	55	0.305911	0.0327786
91	ASN	A	0.0594283	99	0	0
97	GLY	A	0	177	0	0
98	ASP	A	0	178	0.54546	0
101	ASP	A	0	179	0.0658609	0.647662
111	SER	A	0	180	0.0371757	0
113	SER	A	0.0991391	85	0.0371757	0
116	GLU	A	0.213717	60	0	0.0526697
117	ARG	A	0.190878	67	0.0371757	0.016392
119	GLU	A	0.215451	58	0	0
122	PRO	A	0.252797	48	0.0371757	0
123	LYS	A	0.289543	41	0	0.016392
124	GLU	A	0.33067	30	0.386868	0.0295621
125	SER	A	0.443926	9	0.561949	0.0578886
128	PRO	A	0.357654	25	0	0
129	ASN	A	0.447214	8	0.723831	0.0830261
131	ASN	A	0.300358	36	0.815579	0.0526697
133	ASN	A	0.312459	34	0.69458	0.016392
135	VAL	A	0.371708	20	0	0.06904
137	ALA	A	0.298626	39	0.228721	0.0295621
140	SER	A	0.12515	79	0	0
141	HIS	A	0.246594	50	0.0371757	0.155403
142	GLU	A	0.408596	16	1.06922	0.148637
143	GLY	A	0.409093	15	0.266891	0
144	LYS	A	0.410092	14	0.188676	0.0327786
145	SER	A	0.318032	33	0.0658609	0.016392
156	GLU	A	0.174676	71	0.409112	0.016392
157	LYS	A	0.342349	28	0.342755	0.016392
158	GLU	A	0.379411	17	0.485728	0.0295621
159	GLY	A	0.741532	1	0.17342	0.016392
160	SER	A	0.37084	21	0.682401	0.0327786
161	TYR	A	0.254178	47	0	0
162	PRO	A	0.354254	26	0	0
163	LYS	A	0.340722	29	0.452521	0
165	LYS	A	0.226069	56	0.366464	0.630141
166	ASN	A	0.306176	35	0.282752	0.764905
167	SER	A	0.435393	10	0	0
169	VAL	A	0.361678	22	0	0.16617
171	LYS	A	0.324009	32	0.504705	0.016392
172	LYS	A	0.357738	24	0.156952	0
173	GLY	A	0.358857	23	0.46308	0.0459433
174	LYS	A	0.295198	40	0	0.0526697
175	GLU	A	0.0183803	154	0	0
187	ASN	A	0.522921	3	0.210368	0.016392
188	SER	A	0.473809	7	0.527838	0.576002
189	LYS	A	0.542724	2	1.09916	0.110251
190	GLU	A	0.504909	4	0.289967	0.0459433
192	GLN	A	0.421092	13	0.894451	0
193	ASN	A	0.482861	6	0.835098	0.0459433
194	LEU	A	0.352789	27	0.502536	0.016392
196	GLN	A	0.503187	5	0.892478	0
197	ASN	A	0.240475	51	0.836545	0.016392
198	GLU	A	0.372301	19	0.168596	0
199	ASN	A	0.236269	54	0.0371757	0.016392
208	ASN	A	0	181	0.649891	0.298276
209	TYR	A	0	182	0	0
210	ASN	A	0	183	0.6715	0.016392
211	ARG	A	0	184	0.0371757	0
212	ARG	A	0	185	0	0.0295621
214	THR	A	0	186	0.0371757	0.0327786
216	GLU	A	0	187	0	0
219	GLU	A	0.376622	18	0.773958	0.752862
222	LYS	A	0.421875	12	0.0658609	0.016392
223	VAL	A	0.211571	61	0	0
224	ARG	A	0.288873	43	0.0371757	0.016392
225	ASP	A	0.426563	11	0.984455	0.162396
226	GLN	A	0.327675	31	0	0.0295621
227	ALA	A	0.289265	42	0.72161	0.016392
231	ASN	A	0	188	0	0.016392
238	LYS	A	0.0197209	152	0.091318	0.0578886
239	PRO	A	0.236648	53	0	0
240	GLY	A	0.268274	44	0.0658609	0.016392
246	GLU	A	0.0241656	148	0	0
256	TYR	A	0.0205658	151	0.246001	0
261	ARG	A	0.239503	52	0.212635	0.0295621
262	ARG	A	0.108768	84	0	0.0415128
264	PHE	A	0.0919065	87	0.47139	0
270	THR	A	0.024108	149	0.276979	0.016392
272	ASN	A	0.299696	37	0.074314	0.016392
274	SER	A	0.259491	46	0.091318	0.0491598
275	MET	A	0.298653	38	0.074314	0.0821884
276	HIS	A	0.248055	49	0.895164	0.0327786
277	GLU	A	0.191136	66	0.246001	0.0459433
279	ASN	A	0.132396	76	0.212635	0.0415128
281	LYS	A	0.0536137	103	0	0.016392
286	LEU	A	0.04877	106	0.140024	0.685567
290	ASN	A	0.0492477	105	0	0
291	SER	A	0.0430398	124	0.0371757	0
292	SER	A	0.0477866	111	0	0
293	LEU	A	0.0185307	153	0.0371757	0
299	HIS	A	0.0596906	98	0	0
300	PRO	A	0.00505025	173	0	0.016392
301	VAL	A	0	189	0.0658609	0
305	GLU	A	0.0642352	95	0.0371757	0
308	LYS	A	0	190	0	0
309	TYR	A	0	191	0	0.016392
311	ARG	A	0.0437963	121	0.156936	0.0327786
313	ALA	A	0.0813867	89	0.136434	0.016392
314	LYS	A	0.0432662	123	0	0
316	ARG	A	0	192	0.0371757	0.016392
322	ARG	A	0	193	0	0
324	ILE	A	0.0243766	147	0.276979	0.110251
326	ALA	A	0.0318119	137	0	0
327	ARG	A	0.0331267	135	0	0
501	GLY	B	0	194	0	0
507	ALA	B	0	195	0	0
509	PHE	B	0	196	0	0
511	GLU	B	0	197	0	0
514	TRP	B	0.00718056	172	0	0
515	THR	B	0.0485018	108	0.074314	0
516	GLY	B	0.0485057	107	0	0
518	ILE	B	0.0484544	109	0.266891	0.016392
519	ASP	B	0.0478109	110	0	0
520	GLY	B	0.047786	112	0	0
525	HIS	B	0	198	0	0
527	GLN	B	0.0354012	134	0	0
529	GLU	B	0.0245863	146	0	0.0923866
530	GLN	B	0.0416523	128	0	0.016392
531	GLY	B	0.0416607	126	0	0
532	SER	B	0.0416531	127	0	0
533	GLY	B	0.0415917	129	0	0
534	TYR	B	0.0415622	130	0	0.016392
535	ALA	B	0.0366279	132	0	0
536	ALA	B	0.0304289	139	0	0
538	GLN	B	0.0559207	101	0.319691	0.0830261
539	LYS	B	0.0425463	125	0	0.016392
540	SER	B	0.00722961	171	0	0.016392
542	GLN	B	0.0463352	114	0	0
543	ASN	B	0.0251583	145	0.156936	0.016392
545	ILE	B	0.0457326	118	0	0.0578886
546	ASN	B	0.0462349	115	0.51038	0
549	THR	B	0.0462302	117	0	0
553	ASN	B	0.0462321	116	0	0.016392
556	ILE	B	0.0411402	131	0	0.016392
557	GLU	B	0.0463615	113	0	0.016392
558	LYS	B	0.0303664	140	0	0.016392
560	ASN	B	0.045141	119	0	0
561	ILE	B	0.0628817	97	0.0658609	0
562	GLN	B	0	199	0	0.016392
563	PHE	B	0.0364586	133	0	0
564	THR	B	0	200	0	0.016392
565	ALA	B	0	201	0	0
566	VAL	B	0	202	0	0
567	GLY	B	0	203	0	0
568	LYS	B	0	204	0	0
569	GLU	B	0	205	0	0
570	PHE	B	0	206	0	0
571	ASN	B	0	207	0.0371757	0
572	LYS	B	0	208	0.282752	0
573	LEU	B	0	209	0	0
574	GLU	B	0	210	0	0.016392
575	LYS	B	0	211	0.688381	0.016392
578	GLU	B	0	212	0	0
579	ASN	B	0	213	0.091318	0
582	ASN	B	0	214	0	0.016392
583	LYS	B	0	215	0	0
585	ASP	B	0	216	0	0
586	ASP	B	0	217	0	0
590	ASP	B	0	218	0	0
602	LEU	B	0	219	0	0
614	ASN	B	0	220	0.0371757	0.0459433
616	LYS	B	0	221	0.0371757	0
620	GLU	B	0	222	0	0
621	LYS	B	0	223	0	0.016392
623	LYS	B	0	224	0	0.016392
624	SER	B	0	225	0.984888	0.604294
627	LYS	B	0	226	0.358581	0
628	ASN	B	0	227	0.0371757	0.0578886
629	ASN	B	0.00837479	169	0	0
631	LYS	B	0.0167812	161	0	0
632	GLU	B	0	228	0	0
633	ILE	B	0.00841878	162	0.128381	0.06904
634	GLY	B	0.0168079	158	0	0
635	ASN	B	0.00841666	164	0.0371757	0.016392
639	GLU	B	0.0167888	159	0	0.016392
641	TYR	B	0.00837016	170	0	0
642	HIS	B	0.016785	160	0	0
643	LYS	B	0.00841666	165	0	0.016392
645	ASP	B	0.00840562	168	0.346005	0.016392
646	ASN	B	0.0286538	144	0.0658609	0.0295621
647	GLU	B	0.0286971	141	0.0371757	0.230764
650	GLU	B	0.0286944	143	0	0.016392
654	ASN	B	0.0286961	142	0.0371757	0
655	GLY	B	0.0168431	156	0	0.101451
656	THR	B	0.00840901	167	0	0
657	TYR	B	0.0168291	157	0	0
658	ASP	B	0.0235565	150	0	0.016392
659	TYR	B	0.00840944	166	0	0
660	PRO	B	0.00841878	163	0	0

## Sheet: Trimer influenza
Residue_Number	Residue_Name	Chain_ID	First_Arm_On_Rate_Affinity	Affinity_Rank_Trimer	Resiude_Entropy_Seasonal_Flu	Resiude_Entropy_Pandemic_Flu
5	ASP	A	0.0170869	123	0	0
8	CYS	A	0	174	0	0
15	ASN	A	0.0444701	4	0	0.016392
17	THR	A	0.0376591	14	0	0
18	ASP	A	0.0299809	48	0	0
21	ASP	A	0	175	0	0
25	GLU	A	0.0156234	137	0	0
26	LYS	A	0.0191231	111	0	0.016392
27	ASN	A	0.0251941	74	0	0
29	THR	A	0.0200911	105	0	0
32	HIS	A	0.0265263	66	0	0
33	SER	A	0.0250861	75	0	0
34	VAL	A	0.0241346	82	0	0.0459433
35	ASN	A	0.0265293	65	0	0.016392
39	ASP	A	0.0290922	53	0.0658609	0.016392
40	SER	A	0.0297956	50	0.493075	0.0459433
41	HIS	A	0.0294713	51	0	0
42	ASN	A	0.0346017	21	0	0.0632349
43	GLY	A	0.034056	22	0	0.0623191
44	LYS	A	0.0339685	23	0	0
47	ARG	A	0.0181152	118	0.484805	0.0327786
49	LYS	A	0.0339238	25	0	0.06904
50	GLY	A	0.0316819	40	0	0
51	ILE	A	0.0240543	83	0.717588	0.0821884
52	ALA	A	0.0233634	86	0.074314	0.0985479
55	GLN	A	0.0021784	173	0.0371757	0
57	GLY	A	0.0210667	99	0.0371757	0
58	LYS	A	0.0190678	112	0.690468	0.016392
60	ASN	A	0	176	0.51038	0.0821884
70	GLU	A	0.0156452	136	0.114665	0
73	PRO	A	0.0209716	101	0.102962	0.208618
75	LEU	A	0.0205721	103	0.535269	0.0327786
76	PRO	A	0.0246718	78	0.266891	0
77	VAL	A	0.0229469	88	0.551575	0.0327786
78	ARG	A	0.0246623	79	1.08104	0.0591026
79	SER	A	0.0192187	110	0	0
86	THR	A	0.0179195	120	0.074314	0
87	PRO	A	0.0280955	61	0.0371757	0.0623191
88	ASN	A	0.0223086	92	0.0658609	0.751867
90	GLU	A	0.0143209	142	0.305911	0.0327786
91	ASN	A	0.0106425	153	0	0
97	GLY	A	0	177	0	0
98	ASP	A	0	178	0.54546	0
101	ASP	A	0	179	0.0658609	0.647662
111	SER	A	0.00297204	168	0.0371757	0
113	SER	A	0.0160005	134	0.0371757	0
116	GLU	A	0.015479	139	0	0.0526697
117	ARG	A	0.0154792	138	0.0371757	0.016392
119	GLU	A	0.0259468	70	0	0
122	PRO	A	0.0283938	59	0.0371757	0
123	LYS	A	0.0284031	58	0	0.016392
124	GLU	A	0.0337137	29	0.386868	0.0295621
125	SER	A	0.0289326	54	0.561949	0.0578886
128	PRO	A	0.0259856	69	0	0
129	ASN	A	0.0236317	85	0.723831	0.0830261
131	ASN	A	0.0190516	113	0.815579	0.0526697
133	ASN	A	0.0284599	57	0.69458	0.016392
135	VAL	A	0.0139211	143	0	0.06904
137	ALA	A	0.0299971	47	0.228721	0.0295621
140	SER	A	0.028906	55	0	0
141	HIS	A	0.0351814	19	0.0371757	0.155403
142	GLU	A	0.0372436	15	1.06922	0.148637
143	GLY	A	0.0432224	5	0.266891	0
144	LYS	A	0.0409156	8	0.188676	0.0327786
145	SER	A	0.0318008	39	0.0658609	0.016392
156	GLU	A	0.00241922	172	0.409112	0.016392
157	LYS	A	0.0229274	89	0.342755	0.016392
158	GLU	A	0.0302344	44	0.485728	0.0295621
159	GLY	A	0.0210977	97	0.17342	0.016392
160	SER	A	0.0160922	133	0.682401	0.0327786
161	TYR	A	0.0127292	146	0	0
162	PRO	A	0.0182721	117	0	0
163	LYS	A	0.0171574	122	0.452521	0
165	LYS	A	0.0137515	144	0.366464	0.630141
166	ASN	A	0.0161792	132	0.282752	0.764905
167	SER	A	0.0190132	115	0	0
169	VAL	A	0.0298278	49	0	0.16617
171	LYS	A	0.0337949	26	0.504705	0.016392
172	LYS	A	0.03378	28	0.156952	0
173	GLY	A	0.0337892	27	0.46308	0.0459433
174	LYS	A	0.0259351	72	0	0.0526697
175	GLU	A	0	180	0	0
187	ASN	A	0.0129837	145	0.210368	0.016392
188	SER	A	0.0164747	126	0.527838	0.576002
189	LYS	A	0.0194006	109	1.09916	0.110251
190	GLU	A	0.0180138	119	0.289967	0.0459433
192	GLN	A	0.0164744	127	0.894451	0
193	ASN	A	0.0175479	121	0.835098	0.0459433
194	LEU	A	0.00822121	162	0.502536	0.016392
196	GLN	A	0.0147036	140	0.892478	0
197	ASN	A	0.0110497	151	0.836545	0.016392
198	GLU	A	0.0110495	152	0.168596	0
199	ASN	A	0.0105309	154	0.0371757	0.016392
208	ASN	A	0	181	0.649891	0.298276
209	TYR	A	0	182	0	0
210	ASN	A	0	183	0.6715	0.016392
211	ARG	A	0	184	0.0371757	0
212	ARG	A	0	185	0	0.0295621
214	THR	A	0	186	0.0371757	0.0327786
216	GLU	A	0	187	0	0
219	GLU	A	0.0161797	131	0.773958	0.752862
222	LYS	A	0.0288158	56	0.0658609	0.016392
223	VAL	A	0.0224439	90	0	0
224	ARG	A	0.0329877	33	0.0371757	0.016392
225	ASP	A	0.0315964	41	0.984455	0.162396
226	GLN	A	0.0209496	102	0	0.0295621
227	ALA	A	0.0116136	148	0.72161	0.016392
231	ASN	A	0	188	0	0.016392
238	LYS	A	0	189	0.091318	0.0578886
239	PRO	A	0.0366184	17	0	0
240	GLY	A	0.0272213	62	0.0658609	0.016392
246	GLU	A	0	190	0	0
256	TYR	A	0.00709015	166	0.246001	0
261	ARG	A	0.0259353	71	0.212635	0.0295621
262	ARG	A	0.0190266	114	0	0.0415128
264	PHE	A	0.020231	104	0.47139	0
270	THR	A	0.00274588	169	0.276979	0.016392
272	ASN	A	0.0339679	24	0.074314	0.016392
274	SER	A	0.0330299	32	0.091318	0.0491598
275	MET	A	0.0321669	38	0.074314	0.0821884
276	HIS	A	0.039756	11	0.895164	0.0327786
277	GLU	A	0.0427423	6	0.246001	0.0459433
279	ASN	A	0.0306846	43	0.212635	0.0415128
281	LYS	A	0.0263498	67	0	0.016392
286	LEU	A	0.0292762	52	0.140024	0.685567
290	ASN	A	0.0324166	35	0	0
291	SER	A	0.0301485	46	0.0371757	0
292	SER	A	0.0301533	45	0	0
293	LEU	A	0.0168418	124	0.0371757	0
299	HIS	A	0.0145789	141	0	0
300	PRO	A	0.00274588	170	0	0.016392
301	VAL	A	0	191	0.0658609	0
305	GLU	A	0.0165487	125	0.0371757	0
308	LYS	A	0	192	0	0
309	TYR	A	0	193	0	0.016392
311	ARG	A	0.0124104	147	0.156936	0.0327786
313	ALA	A	0.0335056	30	0.136434	0.016392
314	LYS	A	0.0213766	95	0	0
316	ARG	A	0	194	0.0371757	0.016392
322	ARG	A	0	195	0	0
324	ILE	A	0.0115902	150	0.276979	0.110251
326	ALA	A	0.0236596	84	0	0
327	ARG	A	0.0453865	3	0	0
501	GLY	B	0	196	0	0
507	ALA	B	0	197	0	0
509	PHE	B	0	198	0	0
511	GLU	B	0.00244908	171	0	0
514	TRP	B	0.00677835	167	0	0
515	THR	B	0.0330391	31	0.074314	0
516	GLY	B	0.0405088	9	0	0
518	ILE	B	0.0404905	10	0.266891	0.016392
519	ASP	B	0.0370218	16	0	0
520	GLY	B	0.0210739	98	0	0
525	HIS	B	0	199	0	0
527	GLN	B	0.0159989	135	0	0
529	GLU	B	0.0499836	1	0	0.0923866
530	GLN	B	0.0498774	2	0	0.016392
531	GLY	B	0.0350117	20	0	0
532	SER	B	0.0322347	36	0	0
533	GLY	B	0.0395632	12	0	0
534	TYR	B	0.0262869	68	0	0.016392
535	ALA	B	0.0250655	76	0	0
536	ALA	B	0.0186151	116	0	0
538	GLN	B	0.0283272	60	0.319691	0.0830261
539	LYS	B	0.0258694	73	0	0.016392
540	SER	B	0.0072395	165	0	0.016392
542	GLN	B	0.0212541	96	0	0
543	ASN	B	0.0164301	128	0.156936	0.016392
545	ILE	B	0.0223548	91	0	0.0578886
546	ASN	B	0.0162014	129	0.51038	0
549	THR	B	0.0222044	93	0	0
553	ASN	B	0.0248612	77	0	0.016392
556	ILE	B	0.0073245	163	0	0.016392
557	GLU	B	0.0230144	87	0	0.016392
558	LYS	B	0.0102465	155	0	0.016392
560	ASN	B	0.0194627	108	0	0
561	ILE	B	0.0197194	107	0.0658609	0
562	GLN	B	0	200	0	0.016392
563	PHE	B	0.0116124	149	0	0
564	THR	B	0	201	0	0.016392
565	ALA	B	0	202	0	0
566	VAL	B	0	203	0	0
567	GLY	B	0	204	0	0
568	LYS	B	0	205	0	0
569	GLU	B	0	206	0	0
570	PHE	B	0	207	0	0
571	ASN	B	0	208	0.0371757	0
572	LYS	B	0	209	0.282752	0
573	LEU	B	0	210	0	0
574	GLU	B	0	211	0	0.016392
575	LYS	B	0	212	0.688381	0.016392
578	GLU	B	0	213	0	0
579	ASN	B	0	214	0.091318	0
582	ASN	B	0	215	0	0.016392
583	LYS	B	0	216	0	0
585	ASP	B	0	217	0	0
586	ASP	B	0	218	0	0
590	ASP	B	0	219	0	0
602	LEU	B	0	220	0	0
614	ASN	B	0	221	0.0371757	0.0459433
616	LYS	B	0	222	0.0371757	0
620	GLU	B	0	223	0	0
621	LYS	B	0	224	0	0.016392
623	LYS	B	0	225	0	0.016392
624	SER	B	0	226	0.984888	0.604294
627	LYS	B	0	227	0.358581	0
628	ASN	B	0.0101908	157	0.0371757	0.0578886
629	ASN	B	0.0101912	156	0	0
631	LYS	B	0.0101862	158	0	0
632	GLU	B	0	228	0	0
633	ILE	B	0.00944108	159	0.128381	0.06904
634	GLY	B	0.0088034	161	0	0
635	ASN	B	0.00727758	164	0.0371757	0.016392
639	GLU	B	0.00888305	160	0	0.016392
641	TYR	B	0.0246256	80	0	0
642	HIS	B	0.0246237	81	0	0
643	LYS	B	0.0325724	34	0	0.016392
645	ASP	B	0.0415194	7	0.346005	0.016392
646	ASN	B	0.0322083	37	0.0658609	0.0295621
647	GLU	B	0.038841	13	0.0371757	0.230764
650	GLU	B	0.0271105	63	0	0.016392
654	ASN	B	0.031114	42	0.0371757	0
655	GLY	B	0.0197227	106	0	0.101451
656	THR	B	0.0352391	18	0	0
657	TYR	B	0.0216579	94	0	0
658	ASP	B	0.0266871	64	0	0.016392
659	TYR	B	0.0210227	100	0	0
660	PRO	B	0.0161975	130	0	0

## Sheet: References
1. Meng B, Kemp SA, Papa G, Datir R, Ferreira IATM, Marelli S, et al. Recurrent emergence of SARS-CoV-2 spike deletion H69/V70 and its role in the Alpha variant B.1.1.7. Cell Reports. 2021;35(13). doi: 10.1016/j.celrep.2021.109292.
2. Tegally, H. et al. Emergence and rapid spread of a new severe acute respiratory syndrome- related coronavirus 2 (SARS- CoV-2) lineage with multiple spike mutations in South Africa. Preprint at medRxiv https://doi.org/10.1101/2020.12.21.20248640 (2020).
3. Harvey WT, Carabelli AM, Jackson B, Gupta RK, Thomson EC, Harrison EM, et al. SARS-CoV-2 variants, spike mutations and immune escape. Nature Reviews Microbiology. 2021;19(7):409-24. doi: 10.1038/s41579-021-00573-0
4. McCallum M, De Marco A, Lempp FA, Tortorici MA, Pinto D, Walls AC, et al. N-terminal domain antigenic mapping reveals a site of vulnerability for SARS-CoV-2. Cell. 2021;184(9):2332-47.e16. doi: https://doi.org/10.1016/j.cell.2021.03.028.
5. Andreano E, Piccini G, Licastro D, Casalino L, Johnson NV, Paciello I, et al. SARS-CoV-2 escape from a highly neutralizing COVID-19 convalescent plasma. Proceedings of the National Academy of Sciences. 2021;118(36):e2103154118. doi: 10.1073/pnas.2103154118.
6. McCarthy, K. R. et al. Recurrent deletions in the SARS- CoV-2 spike glycoprotein drive antibody escape. Science 371, 1139–1142 (2021).
7. Greaney AJ, Loes AN, Crawford KHD, Starr TN, Malone KD, Chu HY, et al. Comprehensive mapping of mutations in the SARS-CoV-2 receptor-binding domain that affect recognition by polyclonal human plasma antibodies. Cell Host & Microbe. 2021;29(3):463-76.e6. doi: https://doi.org/10.1016/j.chom.2021.02.003.
8. Weisblum Y, Schmidt F, Zhang F, DaSilva J, Poston D, Lorenzi JCC, et al. Escape from neutralizing antibodies by SARS-CoV-2 spike protein variants. eLife. 2020;9:e61312. doi: 10.7554/eLife.61312.
9. Liu Z, VanBlargan LA, Bloyet L-M, Rothlauf PW, Chen RE, Stumpf S, et al. Identification of SARS-CoV-2 spike mutations that attenuate monoclonal and serum antibody neutralization. Cell Host & Microbe. 2021;29(3):477-88.e4. doi: https://doi.org/10.1016/j.chom.2021.01.014.
10. Starr TN, Greaney AJ, Hilton SK, Ellis D, Crawford KHD, Dingens AS, et al. Deep Mutational Scanning of SARS-CoV-2 Receptor Binding Domain Reveals Constraints on Folding and ACE2 Binding. Cell. 2020;182(5):1295-310.e20. doi: 10.1016/j.cell.2020.08.012
11. Collier DA, De Marco A, Ferreira IATM, Meng B, Datir RP, Walls AC, et al. Sensitivity of SARS-CoV-2 B.1.1.7 to mRNA vaccine-elicited antibodies. Nature. 2021;593(7857):136-41. doi: 10.1038/s41586-021-03412-7.
12. Hou YJ, Chiba S, Halfmann P, Ehre C, Kuroda M, Dinnon KH, et al. SARS-CoV-2 D614G variant exhibits efficient replication ex vivo and transmission in vivo. Science. 2020;370(6523):1464. doi: 10.1126/science.abe8499.
